# Supplementary material for: Capillary Electrophoresis Optimization for Metabolite Separation in Hypogymnia physodes Using DoE: Validation Across Lichen Species
Source: Int J Mol Sci. 2025 May 18;26(10):4828. doi: 10.3390/ijms26104828 (PMC12112299; doi:10.3390/ijms26104828)
Supplement: Supplementary file 1 [file ijms-26-04828-s001.zip]

Archive with 1 entries (1 files):
- ijms-3634851-supplementary.pdf
